# Supplementary material for: Live Yeast (Saccharomyces cerevisiae var. boulardii) Supplementation in a European Sea Bass (Dicentrarchus labrax) Diet: Effects on the Growth and Immune Response Parameters
Source: Animals (Basel). 2023 Oct 31;13(21):3383. doi: 10.3390/ani13213383 (PMC10647322; doi:10.3390/ani13213383)
Supplement: Supplementary file 1 [file animals-13-03383-s001.zip]

Archive with 1 entries (1 files):
- animals-2569369-supplementary.rar
